# Supplementary material for: Molecular mechanisms of how black barley accumulates higher anthocyanins than blue barley following transcriptomic evaluation and expression analysis of key genes in anthocyanins biosynthesis pathway
Source: Front Plant Sci. 2025 Aug 29;16:1650803. doi: 10.3389/fpls.2025.1650803 (PMC12427265; doi:10.3389/fpls.2025.1650803)
Supplement: Supplementary file 1 [file Supplementaryfile1.zip]

Archive with 15 entries (14 files):
- Supplementary Material/
- Supplementary Material/Data Sheet 1.PDF
- Supplementary Material/Data Sheet 10.PDF
- Supplementary Material/Data Sheet 11.PDF
- Supplementary Material/Data Sheet 12.PDF
- Supplementary Material/Data Sheet 13.PDF
- Supplementary Material/Data Sheet 14.PDF
- Supplementary Material/Data Sheet 2.PDF
- Supplementary Material/Data Sheet 3.pdf
- Supplementary Material/Data Sheet 4.pdf
- Supplementary Material/Data Sheet 5.pdf
- Supplementary Material/Data Sheet 6.PDF
- Supplementary Material/Data Sheet 7.PDF
- Supplementary Material/Data Sheet 8.pdf
- Supplementary Material/Data Sheet 9.PDF
